# Supplementary material for: Quantitation and Stability of Nicotine in Canadian Vaping Liquids
Source: Toxics. 2023 Apr 17;11(4):378. doi: 10.3390/toxics11040378 (PMC10144332; doi:10.3390/toxics11040378)
Supplement: Supplementary file 1 [file toxics-11-00378-s001.zip]

Archive with 1 entries (1 files):
- toxics-2257191-SI.pdf
